# Supplementary material for: Antioxidant, Anti-Inflammatory and Anti-Angiogenic Properties of Citrus lumia Juice
Source: Front Pharmacol. 2020 Dec 3;11:593506. doi: 10.3389/fphar.2020.593506 (PMC7744484; doi:10.3389/fphar.2020.593506)
Supplement: Supplementary file 2 [file datasheet1.zip]

Archive with 10 entries (10 files):
- Donor No. 2020-1A.pdf
- Donor No. 2020-2B.pdf
- Donor No. 2020-3C.pdf
- Donor No. 2020-4D.pdf
- Donor No. 2020-5E.pdf
- Donor No. 2020-6F.pdf
- Donor No. 2020-7G.pdf
- Donor No. 2020-8H.pdf
- Donor No. 2020-9I.pdf
- Donor No. 2020-10L.pdf
